# Supplementary material for: Horizontally Acquired Homologs of Xenogeneic Silencers: Modulators of Gene Expression Encoded by Plasmids, Phages and Genomic Islands
Source: Genes (Basel). 2020 Jan 29;11(2):142. doi: 10.3390/genes11020142 (PMC7074111; doi:10.3390/genes11020142)
Supplement: Supplementary file 1 [file genes-11-00142-s001.zip]

Archive with 3 entries (3 files):
- TableS1.xlsx
- FigS2.tiff
- FigS1.tiff
