# Supplementary material for: Horizontally Acquired Homologs of Xenogeneic Silencers: Modulators of Gene Expression Encoded by Plasmids, Phages and Genomic Islands
Source: Genes (Basel). 2020 Jan 29;11(2):142. doi: 10.3390/genes11020142 (PMC7074111; doi:10.3390/genes11020142)
Supplement: Supplementary file 1 [file genes-11-00142-s001.zip › TableS1.xlsx]

## Sheet: TableS1
N	Accession N°	Strain	GI length	Island	Chromosome GC	Island GC	XS homolog	% Identity	Expect value	Phyllum/Class	Family	tRNA
1	NC_004431	Escherichia coli CFT073	22494	Eco160.22S	50.5	37.8	H-NS	63.704	7.23e-31	Gammaproteobacteria	Enterobacteriaceae	Ser
2	NC_013421	Pectobacterium wasabiae WPP163	33650	Pwa2.34N	50.5	37	H-NS	65.185	6.24e-30	Gammaproteobacteria	Enterobacteriaceae	Asn
3	NC_013716	Citrobacter rodentium ICC168	17184	Cro1.17S	54.7	36.9	H-NS	64.444	7.53e-30	Gammaproteobacteria	Enterobacteriaceae	Ser
4	NC_004547	Pectobacterium atrosepticum SCRI1043	28053	Pat3.28N	51	37.4	H-NS	62.963	9.28e-30	Gammaproteobacteria	Enterobacteriaceae	Asn
5	NC_011274	Salmonella enterica subsp. enterica serovar Gallinarum str. 287/91	27346	Sen212.27N	52.2	37.9	H-NS	62.963	1.6e-29	Gammaproteobacteria	Enterobacteriaceae	Asn
6	NC_011745	Escherichia coli ED1a	44629	Eco282.45N	50.7	39.8	H-NS	63.704	4.7e-29	Gammaproteobacteria	Enterobacteriaceae	Asn
7	NC_018522	Klebsiella pneumoniae subsp. pneumoniae 1084	29802	Kpn29.30N	57.4	37	H-NS	62.963	5.47e-29	Gammaproteobacteria	Enterobacteriaceae	Asn
8	NC_004547	Pectobacterium atrosepticum SCRI1043	40774	Pat3.41N	51	36.7	H-NS	60.741	3.4e-27	Gammaproteobacteria	Enterobacteriaceae	Asn
9	NC_014500	Dickeya dadantii 3937	55635	Dda1.56X	56.3	53.8	H-NS	60	1.91e-27	Gammaproteobacteria	Enterobacteriaceae	tmRNA
10	NC_016602	Vibrio furnissii NCTC 11218	26509	Vfu2.27L	50.7	42.4	H-NS	47.059	7.04e-18	Gammaproteobacteria	Vibrionaceae	Leu
11	NC_017626	Escherichia coli 042	54499	Eco33.54F	50.6	45.3	H-NS	50	0.000218	Gammaproteobacteria	Enterobacteriaceae	Phe
12	NC_011748	Escherichia coli 55989	60054	Eco98.60L	50.7	43.6	H-NS	40	0.000469	Gammaproteobacteria	Enterobacteriaceae	Leu
13	NC_010498	Escherichia coli SMS-3-5	43730	Eco824.44L	50.5	45.9	H-NS	42.553	0.000612	Gammaproteobacteria	Enterobacteriaceae	Leu
14	NC_011083	Salmonella enterica subsp. enterica serovar Heidelberg str. SL476	57873	Sen233.58F	52.1	45.4	H-NS	41.818	0.000727	Gammaproteobacteria	Enterobacteriaceae	Phe
15	NC_017631	Escherichia coli ABU 83972	88587	Eco134.89L	50.6	46.4	H-NS	41.818	0.000794	Gammaproteobacteria	Enterobacteriaceae	Leu
16	NC_003911	Ruegeria pomeroyi DSS-3	28536	Rpo1.29C	64.2	53.3	H-NS	30.882	0.036	Alphaproteobacteria	Rhodobacteriaceae	Cys
17	NC_007650	Burkholderia thailandensis E264	18872	Bth30.19S	68.1	58.1	H-NS	32.051	0.34	Betaproteobacteria	Burkholderiaceae	Ser
18	NC_017911	Pseudomonas fluorescens A506	75287	Pfl2.75S	60	43.2	MvaT	52.066	4.85e-25	Gammaproteobacteria	Pseudomonadaceae	Ser
19	NC_010322	Pseudomonas putida GB-1	43959	Ppu7.44S	61.9	49.3	MvaT	54.43	9.31e-23	Gammaproteobacteria	Pseudomonadaceae	Ser
20	NC_007492	Pseudomonas fluorescens Pf0-1	115595	Pfl11.116L	60.5	55.6	MvaT	50.806	1.56e-22	Gammaproteobacteria	Pseudomonadaceae	Leu
21	NC_010501	Pseudomonas putida W619	110820	Ppu18.111G	61.4	58.3	MvaT	50.633	3.25e-21	Gammaproteobacteria	Pseudomonadaceae	Gly
22	NC_017986	Pseudomonas putida ND6	124424	Ppu12.124P	61.8	59.3	MvaT	49.367	5.88e-21	Gammaproteobacteria	Pseudomonadaceae	Pro
23	NC_004129	Pseudomonas protegens Pf-5	16755	Ppr7.17L	63.3	51.5	MvaT	48.739	1.68e-20	Gammaproteobacteria	Pseudomonadaceae	Leu
24	NC_017532	Pseudomonas stutzeri DSM 4166	36084	Pst10.36	64	55	MvaT	50.633	1.28e-19	Gammaproteobacteria	Pseudomonadaceae	Not provided
25	NC_018177	Pseudomonas stutzeri DSM 10701	104468	Pst11.104L	63.2	60	MvaT	49.367	1.33e-18	Gammaproteobacteria	Pseudomonadaceae	Leu
26	NC_013757	Geodermatophilus obscurus DSM 43160	108343	Gob2.108T	74	70.3	Lsr2	47.748	2.27e-16	Actinobacteria	Geodermatophilaceae	Thr
27	NC_013757	Geodermatophilus obscurus DSM 43160	26379	Gob3.26P	74	70.5	Lsr2	44.144	4.37e-16	Actinobacteria	Geodermatophilaceae	Pro
28	NC_013235	Nakamurella multipartita DSM 44233	117538	Nmu1.118L	70.9	68.9	Lsr2	42.857	9.39e-14	Actinobacteria	Nakamurellaceae	Leu
29	NC_015312	Pseudonocardia dioxanivorans CB1190	59607	Pdi4.60I	73.3	71.2	Lsr2	42.593	4.53e-12	Actinobacteria	Pseudonocardiaceae	Ile
